# Supplementary material for: Calorie restriction and pravastatin administration during pregnancy in obese rhesus macaques modulates maternal and infant metabolism and infant brain and behavioral development
Source: Front Nutr. 2023 May 15;10:1146804. doi: 10.3389/fnut.2023.1146804 (PMC10225656; doi:10.3389/fnut.2023.1146804)
Supplement: Supplementary file 2 [file Table_1.XLSX]

## Sheet: Supplementary Table 1
Supplementary Table 1. Nutritional information about study diet (High Protein Primate Diet Jumbo #5047 from LabDiet) (*).
Nutrients	g/kg
Protein	25.7
Fat (ether extract)	5
Fat (acid hydrolysis)	6.7
Fiber (crude)	4.9
Nitrogen-free extract	48
Ash	6.4
(*) Ingredients: Dehulled Soybean Meal, wheat middlings, ground corn, ground wheat, corn gluten meal, porcine animal fat preserved with BHA and citric acid, ground soybean hulls, dried whey, dried plain beet pulp, calcium carbonate, sucrose, fish meal, casein, dehydrated alfalfa meal, brewers dried yeast, salt, dicalcium phosphate, L-ascorbyl-2-polyphosphate (vitamin C), menadione dimethylpyrimid…

## Sheet: Supplementary Table 2
Supplementary Table 2. The number of biscuits (#Biscuit) provided in the morning (AM) or evening (PM) in the OR group.
Mother ID	Gestational Day	Weight (kg)	#Biscuit (AM)	#Biscuit (PM)
1121105	-31	9.1	7	7
	23	9.24	9	9
	41	9.41	8	8
	46	9.53	7	7
	53	9.58	6	6
	60	9.76	5	5
	67	9.88	4	4
	81	9.70	4	5
	88	9.84	4	4
1122106	-38	12.53	5	5
	21	12.45	7	7
	47	12.33	6	6
	61	12.52	5	6
	68	12.73	5	5
	103	12.90	4	5
1123107	-18	8.56	7	7
	18	8.35	9	9
	45	8.19	7	7
	79	8.25	6	6
	100	7.89	7	7
	107	8.13	6	6
	135	8.49	5	5
	156	8.66	4	5
1124107	-52	7.90	7	7
	21	7.64	9	9
	47	8.29	7	7
	68	8.35	6	6
	75	8.44	5	5
	103	8.66	4	4
	124	8.64	3	4
1221116	-46	10.74	7	7
	24	11.15	9	9
	57	11.04	7	7
	64	11.29	6	6
	71	11.4	5	5
	92	11.57	5	4
	127	11.84	4	4
	141	11.43	5	4
	162	11.29	5	5

## Sheet: Supplementary Table 3
Supplementary Table 3. Summary of animals used for each of biological sample used in this study. Maternal samples were collected at gestational day (GD) 45, 90, 120, and 150. Placental samples were collected at GD150. Infant samples were collected at postnatal day (PD) 30, 90, 110, and 180. The sample size of the biological samples was not balanced due to fetal deaths for unknown reasons, misiden…
Mother ID	Mother BCS at conception	Mother age at conception	Last weight before conception (kg)	Delivery weight (kg)	Length of conception (days)	Infant ID	Foster Mother ID	Mode of delivery	Group	Maternal sample									Infant sample
										Plasma				Urine				Placenta	Plasma				Urine	Amygdala	Hippocampus	Prefrontal cortex	Hypothalamus
										GD45	GD90	GD120	GD150	GD45	GD90	GD120	GD150	GD150	PD30	PD90	PD110	PD180	PD180	PD180	PD180	PD180	PD180
1141109	1.5	6.08	NA	NA	NA	NA	NA	Vaginal	LC	X	X	X	X	X	X	X	X
1142120	1.5	7.09	NA	NA	NA	NA	NA	NA		X				X
1143103	2	6.09	NA	NA	NA	NA	NA	NA		X	X			X	X
1144110	2	7.01	5.2	7.16	168	3144110	NA	Vaginal				X	X			X	X		X	X	X	X	X	X	X	X	X
1145122	2	9	6.75	9.05	163	3145122	NA	Vaginal		X	X	X	X	X	X	X		X	X	X	X	X	X	X		X	X
1146126	1.5	14.01	NA	NA	NA	NA	NA	NA		X	X	X		X	X	X
1147111	2.5	9.01	7.83	8.78	165	3147111	NA	Vaginal					X				X		X	X	X	X	X	X	X	X	X
1241217	2.5	9.07	8.13	10.18	176	3241217	2241217	C-section		X	X	X	X	X	X	X	X		X	X	X	X	X	X	X	X	X
1242201	1.5	11.08	6.32	10.42	170	3242201	NA	Vaginal		X	X	X	X	X	X	X	X	X	X	X	X	X	X	X	X	X	X
1243225	2.5	8.09	6.32	8.45	157	3243225	2243225	C-section		X	X	X	X	X	X	X			X	X	X	X	X	X	X	X	X
1244124	2.5	7.07	NA	NA	NA	NA	NA	Vaginal		X	X	X	X	X	X	X
1111101	3.5	13.05	NA	NA	NA	NA	NA	Vaginal	OC	X	X	X	X		X	X	X
1112102	4	10.06	10.66	11.38	171	3112102	NA	Vaginal		X	X	X	X	X	X	X	X		X	X	X	X	X	X	X	X	X
1113127	3.5	15.06	NA	NA	NA	NA	NA	NA			X	X	X		X	X	X
1114102	3.5	11.1	8.95	9.81	163	3114102	NA	Vaginal		X	X	X	X	X	X	X	X		X	X	X	X	X	X	X	X	X
1115104	4.5	11.02	NA	NA	NA	NA	NA	NA		X	X	X	X	X	X	X		X
1211112	4	8.04	11.98	11.55	158	3211112	NA	Vaginal		X	X	X	X	X	X	X	X	X	X	X	X	X	X	X	X	X	X
1212115	3.5	12.08	9.72	10.53	167	3212115	NA	Vaginal		X	X	X	X	X	X	X	X		X	X	X	X	X	X	X	X	X
1213116	3.5	12.04	NA	NA	NA	NA	NA	NA		X	X	X	X	X	X	X	X	X
1214217	3.5	10.04	12.31	13.53	171	3214217	2214217	C-section		X	X	X	X	X	X	X	X	X	X	X	X	X	X	X	X	X	X
1215218	4	9.04	11.12	12.43	161	3215218	2215218	C-section		X	X	X	X	X	X	X	X		X	X	X	X	X	X	X	X	X
1216119	3.75	11.1	10.32	11.27	162	3216119	NA	Vaginal		X	X	X	X	X	X	X	X		X	X	X	X	X	X	X	X	X
1131106	3.5	14.07	10.23	9.7	152	3131106	NA	Vaginal	OP	X	X	X	X		X	X	X		X	X	X	X	X	X	X	X	X
1132103	4.5	11.07	11.25	12.15	165	3132103	NA	Vaginal		X	X	X	X	X	X	X	X		X	X	X	X	X	X	X	X	X
1133108	3.5	11.05	9.85	11	167	3133108	NA	Vaginal		X	X	X	X	X	X	X	X		X	X	X	X	X	X	X	X	X
1134107	3.5	8	NA	NA	NA	NA	NA	NA		X	X	X	X	X	X	X		X
1231122	3.5	13.08	9.83	9	155	3231122	NA	Vaginal		X	X	X	X	X	X	X	X	X	X	X	X	X	X	X	X	X	X
1233113	4	10.03	10.92	12.42	162	3233113	NA	Vaginal		X	X	X	X	X	X	X			X	X	X	X	X	X	X	X	X
1234116	3.5	13.04	NA	NA	NA	NA	NA	NA		X	X	X		X	X	X
1235224	3.6	12.04	8.63	9.27	163	3235224	2235224	C-section		X	X	X	X	X	X	X			X	X	X	X	X	X	X	X	X
1236124	3.5	10.03	9.16	9.69	173	3236124	NA	Vaginal		X	X	X	X	X	X				X	X	X	X	X	X	X	X	X
1121105	3.5	13.07	9.1	9.78	152	3121105	NA	Vaginal	OR	X	X	X	X		X	X	X		X	X	X	X	X	X	X	X	X
1122106	3.5	14.09	12.53	12.89	157	3122106	NA	Vaginal		X	X	X	X	X	X	X	X		X	X	X	X	X	X	X	X	X
1123107	3.5	12.1	8.56	8.64	165	3123107	NA	Vaginal		X	X	X	X	X	X		X		X	X	X	X	X	X	X	X	X
1124107	3.5	9.1	7.9	8.35	163	3124107	NA	Vaginal		X	X	X	X	X	X	X	X		X	X	X	X	X	X	X	X	X
1221116	3.5	10.03	10.74	11.29	169	3221116	NA	Vaginal		X	X	X	X	X	X	X	X	X	X	X	X	X	X	X	X	X	X
1222114	4	10.08	NA	NA	NA	NA	NA	NA		X	X	X	X	X	X	X	X	X
1223120	3.5	10.01	NA	NA	NA	NA	NA	NA		X	X	X	X	X	X	X	X
1224121	4	11.01	NA	NA	NA	NA	NA	NA		X	X	X	X	X	X

## Sheet: Supplementary Table 4
Supplementary Table 4. Summary of sample size used in the analyses.
	Mother																Infant
	GD45				GD90				GD120				GD150				PD30				PD90				PD110				PD180
	LC	OC	OR	OP	LC	OC	OR	OP	LC	OC	OR	OP	LC	OC	OR	OP	LC	OC	OR	OP	LC	OC	OR	OP	LC	OC	OR	OP	LC	OC	OR	OP
Plasma	4	7	5	7	4	7	5	7	5	7	5	7	6	7	5	7	6	7	5	7	6	7	5	7	6	7	5	7	6	7	5	7
Urine	4	7	5	6	4	7	5	7	5	7	4	6	4	7	5	4													6	7	5	7
Placenta													2	4	2	2
Amygdala																													6	7	5	7
Hippocampus																													5	7	5	7
Prefrontal cortex																													6	7	5	7
Hypothalamus																													6	7	5	7

## Sheet: Supplementary Table 5
Supplementary Table 5. Concentrations of metabolites in maternal plasma (μM). P-values included in the table were obtained before FDR correction to compare the two groups. Asterisk was added if FDR corrected p-value was smaller than 0.05. Concentrations are expressed as mean and standard deviation (SD). Effect size (coefficient of determination, R2) was calculated for metabolites with p<0.1. Lett…
	LC												OC												OR												OP												p-value
	GD45			GD90			GD120			GD150			GD45			GD90			GD120			GD150			GD45			GD90			GD120			GD150			GD45			GD90			GD120			GD150
	Mean	SD		Mean	SD		Mean	SD		Mean	SD		Mean	SD		Mean	SD		Mean	SD		Mean	SD		Mean	SD		Mean	SD		Mean	SD		Mean	SD		Mean	SD		Mean	SD		Mean	SD		Mean	SD
2-Hydroxybutyrate	12.138	6.04408		13.2922	6.59018		9.8346	4.7514		11.1555	4.24697		17.9344	11.3443		8.54286	4.80034		10.1169	4.01314		9.45086	6.16106		11.433	7.94717		12.321	6.96431		12.7872	3.28661		12.2766	6.04751		18.2516	7.97215		15.8413	7.44658		9.37157	4.8616		11.7977	5.05414
2-Hydroxyisovalerate	3.95175	1.16211		3.08025	1.30198		3.6852	1.34672		3.848	1.03097		6.64414	5.14982		3.48857	1.33726		4.18629	2.06045		4.551	2.72648		5.1948	2.52437		3.7962	1.09153		3.5964	1.22251		4.3068	0.78253		6.70757	4.15613		4.80471	2.4181		5.01086	2.56618		5.64514	3.76334
2-Oxoglutarate	9.62025	0.770953		6.4935	1.01126		7.8588	1.50854		8.3435	1.26055		11.3854	1.80565		9.44157	3.647		10.323	2.28113		10.1644	3.21124		9.0798	2.67139		8.0586	2.2236		8.7024	3.98256		9.1908	2.66446		10.5291	4.40724		7.62729	2.476		8.59457	2.4553		8.40429	2.07634
2-Oxoisocaproate	9.9195	3.0155		7.1595	1.78638		8.1474	2.73204		7.067	1.79074		8.15057	0.977929		7.31529	1.91867		7.61143	1.94578		6.73929	1.1369		10.656	2.8635		8.0142	1.81274		6.9486	0.763402		7.3038	1.08587		7.64843	2.0271		6.62829	1.52292		6.48557	2.07944		6.02571	2.10775
3-Hydroxybutyrate	92.7532	41.1907		176.795	114.958		79.5204	43.6867		53.2245	22.5146		161.521	166.236		91.8326	73.6436		68.2016	34.4771		67.7576	67.7175		66.2004	27.729		70.9956	29.4388		83.4276	35.2675		73.8594	66.1126		176.49	211.257		182.072	145.739		79.8407	85.3114		88.4036	103.747
3-Hydroxyisobutyrate	26.517	4.48442	a	27.528	6.33316	a	26.085	3.65458	a	22.1815	3.85885	a	20.4081	2.20275	b	20.8971	3.73372	b	20.5826	3.28333	b	20.1227	2.85	b	24.0648	8.64746	ab	25.9074	2.72301	a	24.2646	1.865	a	24.3312	3.4315	a	21.1111	2.66869	ab	22.7233	5.20349	ab	20.535	2.32483	b	18.1406	3.1875	b	0.0010* (OR), 0.074 (OP)
3-Methylhistidine	39.2295	11.7454		44.9273	6.5802	a	53.3022	14.5222	a	56.721	15.1387	a	37.9937	10.6669		65.1697	8.44438	b	68.2174	7.01436	b	72.3244	6.63493	b	49.9722	16.1016		69.7302	19.7665	ab	81.6738	7.47476	b	80.0976	7.45958	ab	47.2649	14.5913		73.4344	11.7822	b	77.9061	13.7906	b	81.0776	16.8616	b	0.077 (OR), 0.015 (OP)
Acetate	68.7465	21.4595	a	105.894	26.5608		96.8364	25.3082		112.091	50.8093		115.599	64.1982	b	128.813	62.1813		89.8307	44.142		112.284	43.8822		98.8788	24.6542	b	139.327	50.6432		115.04	39.2439		130.647	38.3337		96.8554	33.5442	ab	104.673	31.7003		105.307	20.7819		126.175	56.904		0.03 (OR)
Acetoacetate	58.1805	27.4895		122.017	69.6839		50.3718	30.7488		44.9365	13.5051		120.007	126.326		67.0529	47.6156		45.4624	18.7417		59.7339	57.1934		52.7472	23.5688		45.2214	22.775		51.7704	20.2292		54.4344	48.1211		102.152	111.716		110.635	59.2304		58.608	51.3438		72.2451	70.7728
Acetone	13.9057	4.47702		17.0663	9.78706		11.9658	4.90941		12.1545	3.02991		20.7887	17.7053		12.0824	6.49007		11.7343	5.83875		16.0791	19.0821		15.1848	5.15368		9.7902	3.59887		10.9668	3.36625		11.3664	4.69662		17.5591	10.1275		17.1099	9.65241		11.988	8.48212		14.1129	10.5394
Alanine	221.51	24.9675		146.187	55.8481	a	176.512	44.1207		167.629	10.1618		218.194	34.2231		182.055	19.1338	b	192.458	44.9477		183.388	9.24514		219.025	46.6306		202.353	27.2146	ab	167.876	17.4425		192.296	48.2423		186.623	36.4876		146.155	26.4604	a	164.676	39.1233		153.481	27.0403		0.03 (OP)
Arginine	51.291	16.1492		42.402	1.21932		43.3566	11.7121		42.513	10.1772		55.056	5.26948		48.5197	12.0751		47.3177	8.92077		45.6686	9.54016		49.5282	8.70745		44.7552	7.51176		46.3758	12.0268		38.5392	13.3476		47.2067	10.3868		49.0303	15.8599		48.0947	12.4351		37.7717	11.6445
Asparagine	31.9853	5.51433		18.5093	4.47994	a	25.419	2.9867		24.938	3.79787		27.3694	3.0613		26.599	6.37601	b	26.2277	4.24504		25.8947	3.60235		34.8318	10.1243		25.3524	6.27351	b	32.6118	6.79253		31.3464	10.6833		26.8884	5.28874		25.7837	3.74654	ab	26.8779	7.02974		26.0533	7.51274		0.074 (OR)
Betaine	66.1718	24.7058		145.688	63.3341		154.623	67.1349		162.375	64.6219		68.0589	16.6445		100.864	49.629		126.413	56.7694		153.862	76.2448		82.584	39.1485		146.387	86.803		182.417	97.3888		224.109	79.4472		59.0467	18.3695		83.9953	24.421		133.945	43.6472		159.412	43.7455
Butyrate	7.24125	2.41482		6.18825	0.960754		6.1272	1.95656		6.068	1.08227		6.771	1.02537		5.88671	1.05855		5.62929	1.38597		5.217	1.23272		7.9698	2.14147		6.7266	1.43572		6.216	0.756919		6.1272	1.27384		6.697	1.93394		6.08914	1.618		5.78786	1.90479		5.07429	2.05246
Carnitine	28.4805	7.11079		25.974	14.0721		25.8186	6.11337		22.6995	7.7123		22.8026	9.20271		22.0741	6.12585		23.643	4.58696		21.2803	7.82706		28.9044	2.52339		30.414	6.22541		25.9074	7.84951		22.2888	6.7026		26.0639	4.50038		25.5141	4.99065		20.8997	3.02748		21.6767	5.83383
Choline	8.9265	6.71348		5.52225	1.65479		5.1948	1.46503		6.7155	4.74621		6.216	4.09749		8.36614	6.12797		7.23086	5.76503		5.75614	1.33881		5.4834	1.28875		6.7044	2.21389		5.2392	2.41842		5.9496	1.39878		5.16414	1.84046		5.86714	1.67904		6.64414	1.81876		7.05643	4.23591
Creatine	77.1803	21.7065		55.167	18.0103		57.276	5.82618		56.61	11.1966		45.5417	18.8229		60.4954	12.4705		62.0649	15.9643		62.0807	24.7636		62.604	23.4309		66.6444	20.3058		63.0702	22.3877		57.3204	22.7824		61.9327	20.988		65.268	8.96653		67.6941	20.2037		57.1333	10.0924
Creatinine	50.6557	6.56774		49.6725	8.79846		53.0358	14.2246		47.915	9.54488		50.1561	6.00544		48.5127	3.96738		50.9649	5.16296		50.0927	2.57918		53.5464	9.97043		49.839	13.1055		50.2608	13.0408		52.2144	12.0956		52.5241	12.6084		44.8916	9.77974		47.0957	9.73488		46.4931	8.67445
Formate	106.282	7.19689		99.345	18.7521		91.8414	14.5161		112.073	16.2904		92.6374	21.4738		113.091	18.9383		114.774	21.5731		119.515	22.5227		113.642	66.893		99.9888	30.802		109.801	24.3448		116.15	6.68981		97.162	30.9592		107.813	18.4814		104.134	19.1551		117.961	12.8715
Glucose	3592.47	336.436		3388.47	561.73		3665.31	1176.79		3260.92	451.352		4504.28	1648.36		3277.34	242.206		3692.07	1005.5		3488.71	290.128		3628.57	593.994		3244.42	315.799		3294.41	598.517		3829.88	820.426		3979.89	479.809		3392.35	394.875		3269.57	433.27		3442	477.304
Glutamate	31.5495	9.96304	a	46.509	16.9451		31.08	11.2726	a	36.186	14.8362		49.395	26.2403	b	46.6414	16.1895		32.3327	9.14021	a	39.4684	8.95504		35.4756	22.5746	ab	55.056	24.0295		41.3142	13.0314	ab	37.9398	12.7856		47.1591	9.64283	b	51.6309	15.1159		44.5427	13.0067	b	43.4803	15.348		0.049 (OP)
Glutamine	330.972	40.4121		266.511	19.871		311.133	36.1086		324.675	36.969		370.375	36.7133		329.073	22.84		319.648	49.138		328.306	26.2402		367.743	62.2402		350.76	35.3755		348.362	87.0223		363.925	55.3688		333.016	58.5887		296.243	33.8725		309.531	39.1098		309.373	34.7038
Glycerol	559.723	75.4371		452.269	35.0437		500.21	60.907		541.995	128.828		550.195	83.04		497.018	129.366		519.432	115.232		573.68	93.7022		515.861	127.289		506.36	56.2129		600.443	197.176		619.891	186.024		556.353	211.604		496.566	48.7197		501.72	77.7713		535.702	71.6305
Glycine	253.052	43.0692		221.473	38.0383		217.316	14.1257		209.994	17.0211		283.89	44.3751		239.654	28.8159		232.307	29.0034		227.185	20.1094		250.127	36.8121		227.261	35.3229		227.883	36.0921		207.992	21.4755		273.044	56.4131		246.832	60.8823		233.829	35.3455		213.929	29.612
Histidine	64.0028	10.3453		56.4158	12.8054	a	59.4072	9.4547	a	59.4775	9.77718	a	70.6594	8.45226		79.9213	11.1981	b	73.482	15.5322	b	74.3224	9.35321	b	66.267	10.3964		74.1702	30.7475	ab	64.824	22.7179	ab	63.2478	15.3717	ab	64.5016	15.4699		57.4504	11.5967	a	66.8696	10.7597	ab	53.0263	12.6486	a	0.057 (OR), 0.025* (OP)
Isoleucine	79.0673	9.98071		67.599	8.63282		58.2972	10.8216		55.907	9.33078		75.8923	10.8392		65.5769	8.50009		62.0014	9.47125		57.9261	5.32701		96.3036	22.7773		61.5606	4.43972		57.7644	4.47634		50.8602	2.98092		73.519	14.5626		60.9866	8.2566		57.7993	9.60449		52.3127	7.98293
Lactate	2944.49	2138.28		1832.86	1840.24		2719.32	2104.47		1740.63	660.349		1607.49	639.736		1401.77	502.578		2054.36	1417.04		1479.22	447.365		2978.8	1477.82		3509.18	2560.94		2206.9	1424.41		3424.79	2339.79		2295.27	1602.93		1257.23	484.714		1938.19	1905.05		1220.87	286.745
Leucine	95.8042	13.5765		83.8328	18.0234		77.2338	15.5815		70.0595	13.4084		90.8931	11.9498		84.2166	11.3668		78.8417	15.6727		77.034	8.52246		123.787	34.3913		79.032	6.79507		73.371	7.7159		67.1994	7.27393		89.1541	19.8786		70.9131	8.38654		73.1649	12.7622		66.3463	11.1684
Lysine	126.908	11.5363	a	110.722	10.3457	a	123.432	13.2732	a	120.213	20.3311	a	144.474	19.1004	ab	142.835	21.2775	b	140.463	14.656	ab	143.761	29.2655	b	166.3	12.7429	b	160.75	12.7039	b	150.738	11.0114	b	145.898	18.7415	b	138.179	30.7907	ab	130.362	31.7178	ab	129.822	26.6078	ab	130.568	21.7234	ab	0.004 (OR)
Methionine	25.863	3.40681		16.3448	2.74056		17.1162	1.59971		14.7815	2.09366		22.2793	3.57948		17.7501	2.86555		17.1416	2.98661		15.9999	3.72935		24.1314	4.23302		16.9164	1.36083		14.7852	1.47133		15.1626	2.38405		20.7676	6.26006		14.4617	4.62428		16.3487	3.05651		16.1109	4.24538
Myo-inositol	24.426	8.86894		22.089	3.76201		29.7258	7.69847		27.3615	2.58585		21.09	4.06377		27.3073	3.62488		30.6201	6.84233		28.0196	2.08733		26.5512	4.84817		27.084	8.56824		22.2444	5.62366		30.303	7.36333		23.9126	7.31193		29.7956	10.1537		30.858	3.87123		32.1741	8.59191
N,N-Dimethylglycine	2.9205	0.833509	a	3.552	1.35341		3.2856	0.41975		3.959	0.917122		1.998	0.930901	b	2.583	1.73977		2.72743	0.763287		3.40929	1.60945		2.442	0.632797	ab	2.9082	0.453609		3.5076	0.810376		3.6408	0.778584		2.22	1.20747	ab	4.61443	2.78818		3.552	1.19722		3.15557	0.787128		0.049 (OR)
O-Acetylcarnitine	10.7137	4.87121		10.8225	4.56452		8.0586	2.78895		6.327	2.05515		8.11886	3.21161		6.79257	4.55461		7.07229	2.31661		6.50143	4.70141		7.659	3.11987		7.881	4.10625		8.3028	4.39075		7.0152	3.22798		10.9097	5.69958		9.05443	3.52813		5.772	2.64854		7.40529	5.44304
Phenylalanine	46.1175	4.36753		35.076	2.65319		37.4292	2.19685		35.779	5.91815		42.0214	5.03996		39.7569	4.74857		39.5794	6.60142		37.629	4.67651		48.285	11.2489		34.4988	5.28819		34.1436	5.428		35.0538	3.6287		43.3587	6.51968		36.3604	3.4724		36.9947	4.82806		38.2157	7.33544
Proline	105.71	6.33417		111.944	22.7324		126.962	37.0069		118.363	22.5472		132.328	19.5931		147.305	25.2578		131.25	44.7872		135.943	22.4473		131.047	33.6243		148.451	21.5751		124.098	40.8122		129.47	34.7282		119.785	34.9797		108.875	36.1578		128.855	35.8121		119.912	32.6578
Pyruvate	192.915	80.8009		140.498	112.766		163.214	90.0425		142.524	48.786		136.625	54.7753		129.595	40.405		159.285	72.8107		130.837	36.4392		223.887	112.739		230.614	100.661		176.423	91.8213		212.476	101.393		156.933	79.7455		121.624	36.3795		134.373	71.2753		115.773	26.0425
Serine	102.855	18.491		97.2915	34.875		100.344	25.265		96.94	16.5918		107.829	14.4478		96.2163	14.2228		91.4481	11.2932		87.4046	9.80071		108.07	18.1567		103.496	25.3633		101.92	23.5842		98.5902	28.1033		96.3744	14.9006		104.832	19.1712		88.0389	19.5993		86.6593	7.52913
Succinate	2.66175	0.703619		1.9425	0.345113		2.664	1.03831		2.479	0.735174		3.20314	0.772836		2.84557	0.80555		3.18729	0.683392		2.79086	0.731895		3.2634	1.40537		3.0636	1.81138		2.6862	1.14927		3.441	1.47258		3.05514	1.23288		2.48957	1.28948		2.71157	0.837681		2.64814	0.59233
Taurine	105.259	34.4201		80.4195	13.2525		93.9504	17.4612		83.805	25.2647		79.7773	14.9918		83.1324	14.1151		91.1469	16.9834		89.5929	11.9032		71.8392	15.788		97.791	21.6355		79.476	21.1738		82.7838	18.8222		73.7886	19.1489		76.8279	21.3781		101.771	33.1291		89.8466	30.3343
Threonine	83.2275	12.0292		62.937	16.8503		69.7302	9.90652		67.044	7.28113		70.4533	7.29474		67.8613	11.7845		70.4216	10.142		74.703	8.0997		79.8312	12.0649		73.7706	14.2581		76.035	7.86222		77.4558	10.639		63.6823	9.50239		67.1709	14.4554		70.596	15.3457		72.5147	16.9681
Tyrosine	61.6755	12.0205	a	46.3147	8.88618	a	52.0368	10.0801	a	50.653	10.5233		49.4743	7.11749	ab	41.4667	8.12228	ab	43.4644	6.6901	ab	46.6517	6.27771		56.4102	14.3451	ab	39.7602	8.42628	ab	43.512	7.73504	ab	46.62	2.63727		42.1324	12.1626	b	34.3466	7.67931	b	39.6111	7.22053	b	44.3049	9.76956		0.060 (OP)
Urea	2721.99	681.713		3046.62	914.36	a	3003.9	803.875	a	2787.36	539.861	a	2217.88	505.393		2500.8	685.586	ab	2580.78	536.856	ab	2726.24	601.088	ab	2563.97	705.583		2320.83	868.222	b	2302.14	612.506	b	2387.5	703.215	b	2508.45	535.186		2538.98	554.362	ab	2555.78	516.982	ab	2651.93	535.27	ab	0.029 (OR)
Uridine	7.6155	1.57698	a	9.4905	1.40551	a	7.6812	1.16788		8.214	1.02216	a	5.772	1.25909	b	6.58014	0.528212	b	6.92957	1.19182		6.53314	1.11079	b	6.6822	2.09199	ab	7.7478	1.75577	ab	7.4814	1.7135		6.9042	1.86632	ab	5.30157	0.649949	b	6.89786	1.7614	b	6.771	1.22771		6.50143	1.18144	b	0.012 (OR)
Valine	216.43	27.7811		179.015	29.2548		162.482	26.268		150.608	21.6372		201.386	26.2084		176.582	28.3013		163.963	32.1278		158.492	14.6677		256.41	52.6118		170.318	13.3852		152.603	11.2155		137.307	8.6127		195.783	35.0158		157.033	18.7698		156.003	30.1961		142.365	22.3222
[truncated: 1 more columns]

## Sheet: Supplementary Table 6
Supplementary Table 6. Concentrations of metabolites in maternal urine (μM). P-values included in the table were obtained before FDR correction to compare the two groups. Asterisk was added if FDR corrected p-value was smaller than 0.05. Concentrations are expressed as mean and standard deviation (SD). Effect size (coefficient of determination, R2) was calculated for metabolites with p<0.1. Lette…
	LC												OC												OR												OP												p-value
	GD45			GD90			GD120			GD150			GD45			GD90			GD120			GD150			GD45			GD90			GD120			GD150			GD45			GD90			GD120			GD150
	Mean	SD		Mean	SD		Mean	SD		Mean	SD		Mean	SD		Mean	SD		Mean	SD		Mean	SD		Mean	SD		Mean	SD		Mean	SD		Mean	SD		Mean	SD		Mean	SD		Mean	SD		Mean	SD
2-Hydroxybutyrate	7.86138	6.77911		6.83333	5.20328		11.4222	11.5378		7.97222	5.59863		24.5079	30.9921		8.28571	7.66368		9.63492	10.0984		17.0794	14.2264		10.5778	8.56327		7.57778	4.04634		9.38492	4.78031		6.28444	4.72521		9.77778	6.23643		15.0317	11.9293		5.84127	3.81132		10.5397	5.48452
2-Hydroxyisobutyrate	35.7549	38.39		22	14.8573		23.2222	20.1323		14.2222	6.62332		43.9841	36.5849		18.873	14.2159		28.0476	34.0135		11.3968	9.52511		26.3111	18.1726		13.6667	7.53961		22.699	10.0458		16.0831	14.8326		23.6508	25.9193		39.8095	43.7137		9.01587	3.54363		11.9683	7.4333
2-Hydroxyisovalerate	4.83949	5.1134		3.5	1.9341		3.26667	3.04554		2.52778	1.3221		7.65079	5.62381		2.73016	3.07309		3.79365	3.01875		3.07937	2.1254		3.48889	2.03761		2.06667	1.0141		2.90531	0.824		2.69236	2.69418		5.57143	8.40523		5.01587	4.29443		1.79365	0.323488		3.50794	2.73738
2-Oxoglutarate	62.0751	51.2424		41.2222	32.0823		45.8444	26.4482		43.1667	4.72843		222.825	179.54		102.127	99.4213		77.9365	64.5789		49.3651	48.1001		83.9778	43.0834		39.7333	30.722		78.4384	43.6321		77.8078	93.7052		170.508	197.443		205.063	234.017		32.5238	20.0048		58.2063	32.157
2-Oxoisocaproate	33.032	39.303		15.5	9.87056		16.6222	14.4234		12.2222	6.67592		24.7778	18.6004		13.2857	13.9306		13.254	10.0623		11.3492	9.86085		25.6444	28.2399		8	6.5466		13.218	11.4528		12.7856	11.7361		15.381	20.3386		17.746	15.3499		7.87302	5.96714		10.8413	7.29785
3-Hydroxy-3-methylglutarate	27.7393	27.3113		19.75	15.4521		40.6889	50.0729		17.5	15.9594		27.0952	17.6114		17.7619	15.7928		24.4921	22.5796		19.2222	14.8135		19.2889	15.1968		10.7778	6.99471		26.8558	18.4608		20.7728	22.6406		22.1111	24.7279		36.3333	48.9766		9.34921	2.92107		21.4762	14.9965
3-Hydroxybutyrate	21.7534	10.6847		43.2222	26.0953		50.8889	59.0635		45	57.9799		824.825	2018.62		134.397	280.995		138.778	242.367		97.127	191.486		27.9556	10.2934		28.7778	18.3337		45.9146	20.0267		45.424	60.6231		250.238	364.648		358.619	765.905		21.1905	19.5533		105.603	205.91
3-Hydroxyisobutyrate	63.7266	44.5467		55.1389	45.6686		63.3111	31.0221		57.3611	36.8162		143.365	139.264		67.4444	78.6706		87.1746	95.0709		60.4921	42.8272		51.2667	22.6731		51.0667	26.3273		60.4915	14.557		76.9371	46.6547		68.6508	80.2504		107.143	74.2159		30.7302	32.9887		51.381	32.4601
3-Hydroxyisovalerate	85.0787	107.817		62.5833	37.5406		70.6444	63.699		53.3889	45.4992		88.9365	61.6026		57.5714	53.1899		93.127	136.559		71.2063	53.3975		35.0667	7.33527		28.3778	18.3137		58.0499	34.2774		38.1042	39.9242		59.2063	86.3075		75.8254	71.3925		21.6667	10.1197		69.4762	56.0608
3-Indoxylsulfate	236.89	234.61		175.444	171.102		326.511	407.38		130.722	89.9776		319.587	238.613		210.079	191.884		242.429	205.234		194.873	186.045		193.8	142.128		128.867	63.8446		295.554	294.812		159.31	165.566		176.143	244.482		302.302	317.807		120.524	60.7437		162.54	74.5911
3-Methyl-2-oxovalerate	6.64614	6.19224		5.25	5.29102		8.33333	5.96285		7.19444	6.00437		25	30.0754		11.6984	21.7574		15.3968	19.7633		6.80952	7.33073		7.8	5.68592		5.48889	4.75356		6.27039	2.55896		5.44278	2.83529		7.28571	4.82187		18.1746	16.5893		5.50794	8.28501		4.12698	2.69157
4-Hydroxyphenylacetate	81.3952	76.3558		56.4722	30.7191		122.178	126.043		42.8889	9.26207		134.54	131.623		68.4762	57.8779		111.794	155.583		67.381	33.7487		74.7556	27.5775		49.5333	20.084		115.445	96.6223		52.7457	45.8735		134.159	271.809		212.159	395.904		39.8889	22.9147		152.889	142.026
4-Hydroxyphenyllactate	23.2181	19.5535		16.9722	10.4391		29.7556	27.3783		21.9444	12.7045		34.2222	22.2326		13.3492	10.5123		20.4444	9.82313		25.3968	21.2282		28.8222	15.1396		13.1778	7.3483		31.421	21.9373		23.6353	24.0067		31.8413	38.7739		37.1111	50.7004		12.4762	4.28305		40.3016	23.6813
Acetamide	26.8192	32.5054		13.9167	11.922		41.1556	64.9006		8.83333	3.71129		12.8413	6.40725		9.69841	9.45462		8.87302	5.903		11.4286	8.02938		9.02222	4.40917		16.0889	19.3967		32.4517	44.9574		13.9871	15.2878		10.3492	9.48671		19.3492	20.2118		14.9683	12.9424		24.0159	29.8579
Acetate	116.478	51.0014		88.1111	96.214		176.378	133.944		165.111	153.019		132.381	103.824		547.032	776.057		102.127	70.4731		331.524	349.616		64.6667	51.0481		161.889	181.473		85.681	46.8874		159.323	163.66		139.667	147.635		152.794	221.492		63.7302	58.1905		135.587	141.285
Acetoacetate	28.9583	30.8485		64.3333	49.5078		83.8889	87.2581		330.917	597.284		724.762	1753.33		1296.79	2250.26		53.5079	77.3804		252.81	443.832		22.7111	17.364		14.4222	10.9249		17.59	10.1315		138.317	220.273		330.619	515.346		211.222	406.502		388.27	635.162		31.0952	36.1638
Acetone	9.0275	3.17158		13.2778	12.1785		6.88889	5.25698		7.91667	4.51187		37.4603	67.2495		13.6032	15.8287		21.1111	39.6014		15.4762	27.7755		13.4889	6.84692		8.11111	4.98331		12.9662	6.78549		12.4781	9.18244		32.746	51.0646		17.9683	19.577		8.84127	8.33651		18.5238	31.8517
Alanine	21.0096	17.1531		26.3889	27.4456		27.7556	19.0596		24.8611	12.6167		40.9524	28.7123		17.6984	18.9931		21.1746	11.9933		43.2698	64.3825		23.0889	13.3499		14.6444	6.38642		28.4722	23.2627		24.0632	22.4049		36.3492	68.2557		54.9524	106.221		13.1905	10.0813		65.9841	57.0727
Allantoin	2055.66	1953.33		1487.83	980.438		1815.91	2221.7		1281.67	1003.43		1853.52	1419.8		946.016	852.134		1786.81	1475.4		1112.3	815.499		1258.24	960.17		740.689	501.138		2196.29	1767.74		1720.64	1873.36		946.746	1076.23		1776.43	1851.6		695.746	274.3		1042.92	635.472
Arginine	130.619	135.537		69.1944	58.0825		94.8667	98.5053		70.3889	72.7622		190.222	154.944		54.3333	42.0675		80.0476	60.898		56.9048	43.3974		112.8	113.904		48.7111	31.6749		117.381	116.277		78.4072	84.0337		82.5556	120.111		78.7937	110.072		33.6032	10.7586		83.127	54.2431
Asparagine	24.5144	35.5243		43.9444	42.5818		11.9333	7.41562		11.3611	3.3901		17.2698	9.14399		15.746	9.84942		18.2698	8.59966		11.3968	8.21267		17.9333	8.28303		11.3111	5.54299		29.4687	35.1607		32.0249	27.1919		10.5873	4.09291		14.7143	8.05609		15.3175	11.8645		22.4286	20.4439
Betaine	66.2697	52.1053		81.8056	65.6796		117.844	96.6076		122.667	129.409		97	61.0017		155	129.79		281.937	267.786		700.587	1235.94		42.1333	26.8382		52.0222	34.3692		153.928	73.8439		121.409	150.569		25.9365	26.6976		147.619	154.446		76.3175	87.5672		815.778	1362.84
Butyrate	19.8922	20.285		17.1944	4.08084		17.6222	15.5424		15.9167	9.00131		42.6349	34.3092		17.9365	12.4179		27.4127	27.8066		40.3175	42.8819		13.0889	4.85938		11.0444	4.30303		23.2905	8.57299		19.7821	20.3488		15.1905	9.3123		27.1746	16.7641		7.60317	3.29475		22.2698	12.626
Carnitine	222.612	229.367		21.1389	28.9489		6.33333	6.58702		2.66667	2.54507		265.984	352.187		17.4444	17.9393		14.0317	19.2193		4.80952	3.76671		131.978	190.254		26.0444	26.2646		8.72756	7.42875		3.57	3.46284		87.873	125.432		41.5238	53.451		5.25397	5.53169		9.46032	8.59645
Citrate	319.134	447.38		216.611	202.126		280.267	263.883		76.3889	62.7431	a	1138.83	992.446		542.016	449.238		458.952	338.216		499.921	703.61	ab	369.333	247.811		351.178	183.395		919.903	500.659		721.987	1093.6	b	721.159	1308.64		1600.84	2346.24		241.317	224.755		680.302	975.47	ab	0.010 (OR)
Creatine	465.525	310.884		219.028	240.937		334.311	214.065		239.417	299.085		260.127	268.848		556.222	574.671		586.159	478.337		860.841	812.091		262.956	394.513		333.2	281.964		612.464	407.626		325.363	369.14		729.238	1546.67		761.397	613.416		369.889	296.655		898.302	1581.26
Creatinine	5947.01	5861.12		3903.31	2738.51		6938.64	8577.69		3856.42	2904.13		7723.83	5594.39		3651.51	3128.86		5246.13	4562.6		4067.67	2498.95		6053.49	4580.52		3016.82	1973.91		7888.71	6771.34		5703.94	6053.87		4933.78	5997.88		7444.89	8705.39		2228.92	574.553		5151.95	2943.27
Dimethyl-sulfone	28.6955	14.8395		41.6944	24.9136		54.6444	59.8479		53.4167	36.017		66.4603	29.482		58.873	57.0067		55.9524	27.9228		87.254	76.2762		44.4222	29.7823		36.7778	21.1758		48.5833	15.2441		50.0692	45.2295		51.1429	34.9487		104.81	83.0425		50.9365	27.8746		104.349	59.1717
Dimethylamine	130.267	129.336		104.167	81.173		161.644	197.198		91.3056	64.5367		170.317	123.195		90.873	70.2456		150.127	149.375		121	68.7412		122.356	82.3099		70.4	43.6603		162.647	116.328		123.512	133.318		110.508	127.396		191.063	223.45		58.0794	19.3167		155.651	94.9856
Formate	193.107	175.788		123.694	69.1021		209.933	189.915		95.5278	33.1789		367.921	301.255		218.238	197.958		223.556	159.858		369.683	474.36		216.089	118.653		143.978	77.4892		288.026	230.046		163.983	168.795		256.889	328.2		399.048	452.157		98.7937	40.064		428.603	372.002
Fumarate	6.02025	3.93026		8.11111	10.2407		7.33333	5.17174		8.61111	6.57123		16.6349	33.8226		12.9206	13.449		11.8095	16.7442		6.28571	3.93039		7.33333	3.48984		9.55556	4.73234		11.0183	3.30139		6.81722	4.20734		25.6032	31.196		33.8571	53.793		7.04762	13.1373		8.55556	7.36274
Glucose	134.631	188.142		51.4444	30.1747		60.5778	36.912		47.5556	39.1329		5876.32	15303.8		25.6825	15.7321		93.0317	110.546		44.5238	36.0602		76.5111	55.0383		44.6	22.32		57.2354	42.0837		66.2257	67.2142		38.254	27.153		35.2222	19.1709		40.2381	19.794		95.3175	45.7567
Glucuronate	614.341	916.008		518.583	424.114		657.911	963.962		350.75	306.352		300.778	160.633		265.111	238.251		368.746	267.646		285.524	248.004		544.4	525.073		264.844	191.549		1154.49	1594.85		531.711	661.02		159.27	102.443		513.19	560.146		274.19	184.409		357.429	225.597
Glutamate	138.73	142.216		72.1667	45.2469		110.422	105.492		61.75	39.3868		123.476	73.3839		71.6508	54.5424		87.254	62.9746		77.1746	48.7792		85.7556	58.5203		44.3556	14.3489		108.233	73.1		75.8006	76.6828		76.1746	72.8454		82.8889	59.2076		46.127	17.6679		104.127	77.2712
Glutamine	96.3392	100.736		77.3333	69.2412		107.178	111.628		65.8889	24.599		239.286	209.357		92.2857	64.8079		87.0476	52.262		225.302	362.875		158.222	165.715		70.6	30.1526		169.285	137.914		85.6275	75.9906		144.349	230.624		169.206	218.576		40.1111	16.4067		179.254	210.944
Glycerol	492.145	420.583		238.861	35.4193		297.067	142.402		236.528	52.917		345.651	70.6629		253.365	99.6633		371.651	104.341		309.222	96.1148		574.378	557.057		314.533	163.826		412.507	137.083		283.248	125.881		321.46	217.833		306.222	54.6245		304.016	71.411		298.143	109.248
Glycine	62.127	59.0032		36.6944	17.0377		96.6222	174.306		39.9722	29.4933		112.556	96.9598		34.9841	27.3575		59.3333	57.0157		120.429	194.901		59.5556	36.778		24.3778	14.6289		61.6678	47.4989		53.8408	54.5866		46.0476	66.6739		50.6349	51.2213		20.2063	4.78657		96.3651	80.1163
Guanidoacetate	105.984	108.088		69.5833	59.7759		106.067	90.2201		78.5556	47.7707		190.952	208.509		113.921	114.086		169.127	123.205		216.016	248.462		91.6667	106.93		56.2	26.3113		150.492	115.637		145.072	170.895		68.2222	90.3011		178.413	218.402		65.746	57.2555		257.032	387.99
Hippurate	1512.43	1263.03		1146.39	915.773		1862.18	1648.27		1320	919.831		1869.32	918.356		1581.44	1783.1		1231.41	811.132		1718.67	1329.06		1521.31	776.09		1116.49	488.699		2897.2	2558.89		1740.7	1543.89		1087.75	961.422		1788.78	1792.95		981.698	442.186		3712.43	5728.69
Histidine	41.5757	63.9999		10.1667	5.63389		27.6444	35.0315		23.6944	16.465		14.9365	16.1193		18.2857	19.2208		12.5397	12.2814		19.1111	14.7783		15.3333	13.6083		13.3111	15.1784		39.3257	36.2012		25.7151	22.8604		17.4921	19.3045		27.3175	43.0618		7.44444	4.75317		34.381	54.3374
Hypoxanthine	341.17	373.297		144.694	104.013		305.911	398.602		192.972	168.042		462.683	438.812		99.9365	83.5817		226.444	215.083		150.841	126.408		238.511	184.874		93.2222	64.9874		425.547	485.612		405.97	539.167		141.524	196.437		207.952	250.965		73.6508	39.3373		196.667	167.166
Inosine	23.2098	22.7723		14.6667	7.94891		24.6667	29.424		18.8333	14.9519		27.5079	19.9943		10	6.41083		17.9365	13.5159		13.3651	8.14799		17.8889	11.9213		10.0667	4.43722		29.1563	26.2334		30.1372	34.2192		12.873	12.599		19.3175	16.3958		9.39683	3.794		16.9365	8.9099
Isoleucine	10.6475	10.2931		5.55556	3.4866		6.66667	6.06396		4.88889	3.3321		16.0476	13.1363		6.4127	6.03376		8.61905	5.79764		11.9365	17.5353		9.06667	5.26437		3.71111	2.37996		7.82704	4.69975		5.94556	7.21129		7.25397	9.82139		7.60317	8.09508		2.98413	0.724153		10.5238	6.11909
Lactate	398.119	629.441		2243.64	4438.47		840.111	996.349		1465.19	2598.3		1106.38	1634.7		93.9048	104.487		2984.51	7493.16		235.889	208.607		378.978	688.185		1724.76	3529.58		110.46	39.6722		1658.06	2563.35		694.873	1223.49		461.683	767.945		1616.76	4222.37		64.1587	34.1224
Leucine	7.65285	6.57514		10.25	9.06509		8.97778	6.62179		9.72222	7.29987		10.1429	5.28322		10.4286	16.937		6.12698	2.51287		17.0317	31.9936		7.17778	4.56679		5.51111	2.85623		24.7656	34.917		9.96042	12.4149		6.69841	9.11579		11.9048	18.6856		4.90476	4.73035		19.0317	21.431
Lysine	38.9168	54.6606		28.8056	18.74		32.3111	28.5934		19.2778	6.82377		102.127	180.173		61.2381	111.871		52.2222	53.5432		72.4444	84.9288		78.8444	108.438		37.0444	41.4024		66.3307	44.7355		40.1004	32.1305		144.063	346.482		107.286	200.099		23.8571	24.1607		75.8571	117.625
Methionine	5.68144	3.73873		27.8611	44.937		11.1778	10.7248		6.44444	2.47789		10.6825	6.00152		14.1587	10.6815		6.84127	11.2429		15.6349	24.2021		10.3111	7.81633		5.48889	0.983192		6.45813	3.29213		10.7897	7.7432		8.01587	13.4441		7.4127	6.10124		12.0159	9.4177		15.3651	23.7373
Myo-inositol	80.9335	96.122		27.5	14.4058		62.6	64.5615		28.75	19.0961		97.6984	84.6363		30.6825	18.0503		48.1587	55.0042		45.381	33.1241		44.3556	38.5171		26.4	10.5399		88.9223	72.5199		69.7869	95.0154		41.7937	47.3195		42.5079	23.4504		21.1587	10.7316		96.7937	86.6078
N,N-Dimethylglycine	8.04433	5.65126		12.3056	12.889		14.7333	9.36522		15.5833	16.867		14.2698	8.27954		17.8413	15.438		17.8413	9.38212		34.2698	29.7776		6.71111	7.41145		9.28889	5.14338		18.251	5.65403		15.2203	20.6254		5.92063	6.25116		32.5556	20.7716		11.6508	8.40131		42.8095	53.2469
N-Carbamoyl-beta-alanine	70.5242	67.2665		45.8611	32.1111		109.733	168.946		53.4722	36.3392		76.3651	54.9192		53.7937	56.96		57.4286	54.9855		66.5556	52.3983		72.2444	65.076		33.3333	27.5358		121.049	113.727		57.9674	70.0993		34.6032	30.731		77.5556	83.2801		23.0794	14.883		52.6508	30.1786
N-Methyl-2-pyridone-5-carboxamide	73.3982	73.1381		56.5833	48.415		72	93.3517		38.9444	31.6538		55.746	33.0368		31.6032	28.82		55.8095	43.3679		48.5079	31.6555		59	35.9872		48.3333	29.555		118.616	54.3856		106.621	128.995		35.2063	33.5521		60.7937	66.6621		26.4286	12.6269		61.7619	35.0342
O-Acetylcarnitine	103.839	185.348		7.47222	6.9308		17.8444	24.3955		62.0833	109.51		58.1587	88.3394		234.333	438.92		11.2381	11.4175		22.9841	28.616		70.8889	101.961		27.1333	43.4661		29.1167	44.8913		10.5154	14.1068		69.7302	101.411		30.3333	31.6125		24.2381	38.1093		8.39683	8.26935
Pantothenate	41.0612	40.6726		27.3889	18.3394		48.2	60.1		30.5278	26.3915		36.9206	25.244		22.5556	19.1001		31.381	23.5007		30.3016	21.2209		24.7556	12.566		15.7111	8.34947		47.7021	40.5052		34.9701	33.6716		19.7302	21.1782		33.1111	31.6945		14.6667	4.67372		34	24.5393
Phenylacetate	40.0471	41.6271		38.5556	34.105		81.9778	126.045		47.3889	35.6968		39.9683	41.4194		29.5238	19.2437		45.381	33.6714		26.2381	8.36695		61.0667	39.9516		32.4889	18.7064		160.249	238.396		73.6597	94.7168		25.746	11.5566		40.3333	18.2127		30.9048	7.88169		37.9206	13.3138
Phenylacetyl L-Glutamine	2293.13	2144.11		3723.31	3116.03		3276.82	2722.68		2211.03	995.264		2353.13	1682.84		5013.33	3645.68		1617.11	1983.45		1348.97	960.685		2347.16	1643.57		1717.89	1009.93		1496.76	619.695		3171.27	3016.14		1250.76	687.812		2400.87	2352.43		3830.86	3942.08		1806.67	1608.33
Phenylalanine	30.5417	27.0122		25.4444	21.7783		51.4889	63.3222		24.4444	19.5625		43.5238	34.0778		15.9048	16.7035		29.9048	37.6085		28.3016	25.9492		43.9556	40.1606		16.6667	12.3015		42.8507	40.5679		32.524	28.1966		17	13.9932		30.3651	33.443		12.7302	3.32273		42.2857	25.536
Proline	108.522	126.378		127.25	115.783		135.778	164.77		86.7778	91.6081		96.6825	48.6582		59.3175	28.6816		73.1111	32.7572		91.4762	93.3549		106.467	93.3489		74.6444	79.1711		135.997	143.826		153.973	206.908		56.381	26.6994		94.6032	56.7256		74.2063	58.9314		101.571	66.1219
Propylene-glycol	29.5307	25.9653		466.361	817.595		373.8	460.642		116.583	87.7683		95.6349	196.468		38.0635	24.5435		170.127	296.27		41.8413	29.3302		26.5111	15.0209		28.5333	21.143		141.167	173.73		25.694	13.8959		90.9206	150.369		56.0317	57.8989		62.0476	57.2691		46.5873	34.7537
Pyruvate	14.8303	12.7941		47.7778	82.5187		25.4889	21.2131		53.25	69.5262		40.0635	66.1289		10.9048	5.39487		93.5079	206.635		12.5238	5.20988		11.2667	7.08093		38.0222	62.8166		13.0428	2.47279		42.3686	40.6802		25.6508	33.3355		68.5397	122.986		58.381	105.006		11.9841	5.65119
Quinolinate	48.4967	34.601		72.5556	53.8863		70.7111	80.3047		63.9722	49.4435		52.0476	27.0257		54.2222	47.373		85.9365	79.6026		53.6667	52.3693		49.4444	30.9216		48.2444	27.3818		158.726	168.876		141.863	201.341		45.3651	38.2062		111.619	121.82		46.3175	26.1437		57.3175	56.4808
Serine	43.2304	50.5372		28.75	19.3113		54.2667	51.1546		33.5556	21.8269		79.5397	71.3406		37.1587	36.0283		36.0159	28.8127		68.0635	76.101		33.1556	14.1468		24.6667	20.7653		56.9056	54.3015		67.9728	61.8346		33.5079	21.7132		55.0317	43.3566		23.0476	18.9822		97.619	67.7149
Succinate	30.3221	31.9102		13.2778	7.76003		19.8222	16.8649		9.05556	3.66779		67.1746	59.799		32.873	43.5918		31.2698	39.9952		44.2857	64.5977		25.8444	22.1889		11.0222	8.61215		36.9618	25.3595		19.416	24.589		35.381	53.6241		60.7778	84.129		8.26984	2.18756		46.381	39.9484
tau-Methylhistidine	60.1869	62.1049		24.3611	16.8267		62.4667	92.875		39.8333	56.11		42.3968	58.7516		19.9524	17.0049		32.9524	28.3015		34.3175	39.7239		27.9778	33.9797		22.3778	28.4032		38.5556	35.334		36.9458	40.2094		13.381	8.45123		38.9683	46.4116		22.6032	12.1221		42.3968	39.3275
Taurine	3153.77	3015.86		1420.86	1178.44		1823.96	2039.96		1060.92	1404.64		2485.13	2174.26		845.937	1096.46		1223.89	993.072		1069.49	738.802		1503.13	1002.76		529.622	436.769		607.292	394.727		440.495	203.762		780.413	583.171		966.968	1066.55		507.762	283.066		1081.38	825.276
Threonine	82.9932	74.0287		41.6111	24.1886		57.7333	40.8427		34	5.55778		159.524	171.08		50.9683	29.5249		62.2063	38.5011		185.349	321.301		80.6444	54.2459		34.1333	18.3749		64.0872	25.4982		48.6593	31.1559		74.3175	122.421		85.0159	103.834		30.5714	7.80667		146.222	151.261
Tiglylglycine	80.3239	85.0706		37.1389	20.205		54.7778	63.0829		22.9167	13.2219		59.0159	41.7626		28.0476	21.6766		34.1111	38.4776		19.6508	13.2844		54.2889	49.0256		26	24.2847		36.9663	27.3718		22.8592	19.4445		56.127	93.6239		63.2698	95.6317		15.8095	7.26985		26.4921	18.7208
Trimethylamine	3.25287	3.1639		1.72222	1.31625		5.82222	9.46292		1.25	0.948792		3.93651	3.88723		2.5873	3.11489		3.12698	2.54056		3.84127	2.44937		3.2	2.81135		1.15556	1.15897		15.4658	23.4634		2.26056	3.75081		3.63492	6.4501		3.44444	4.84492		1.15873	0.813611		4.44444	4.45693
Trimethylamine-N-oxide	97.8946	89.516		168.333	130.365		200.778	208.88		101.417	40.5266		231.238	173.112		177.81	173.037		193.27	229.543		199.508	196.846		142.4	118.778		109.422	48.595		344.763	345.209		143.512	146.013		208.143	267.071		220.714	267.076		87.7302	52.1305		218.19	155.698
Tyrosine	62.3258	56.8375		51.1389	51.7664		45.2667	35.4194		57.8333	59.749		72.7302	49.582		72.0317	78.2011		58	53.4749		91.2698	93.4909		59.1778	37.8674		36.3333	15.5041		96.3472	100.319		58.9007	54.7579		36.2381	28.6943		62.1429	63.4583		34.3175	14.822		91.7619	83.9371
Urea	123624	112638		102675	69146.3		129995	98153.8		84533.9	48246.9		141327	107250		85588.3	97876.7		103717	73062.2		118104	80359.4		108183	44390.1		62588	41271.1		127418	103716		89496.6	84122.9		81605	79393.9		127675	138331		56563.1	19286.7		127955	88124.2
Valine	11.2723	9.72363		9.08333	7.19132		9.44444	7.92168		7.5	4.77347		15.2857	11.2637		6.88889	6.61959		8.68254	6.23228		14.5238	23.7586		10.4	5.46628		5.31111	3.68966		15.718	12.8958		8.48194	10.7828		9.46032	14.2336		10.9683	14.0495		3.85714	1.74355		17.5079	11.8613
Abbr: 2PY, N-Methyl-2-pyridone-5-carboxamide
[truncated: 1 more columns]

## Sheet: Supplementary Table 7
Supplementary Table 7. Concentrations of metabolites in maternal placenta (nmol/g). P-values included in the table were obtained before FDR correction to compare the two groups. Asterisk was added if FDR corrected p-value was smaller than 0.05. Concentrations are expressed as mean and standard deviation (SD). Effect size (eta squared) was calculated for metabolites with p<0.1. Letters represent t…
	LC			OC			OR			OP			p-value	Effect size
	Mean	SD		Mean	SD		Mean	SD		Mean	SD
3-Hydroxyisovalerate	9.80919	8.70925		18.1845	1.99619		15.3477	4.02745		6.0894	8.52304
Acetate	926.853	267.369		1023.82	23.424		824.34	416.691		1272.68	811.734
Alanine	86.3151	23.2863		121.703	40.9462		99.5842	13.0652		83.8258	64.7736
Arginine	61.67	17.5729	a	71.8245	7.13815	a	99.7028	62.8316	b	62.4169	32.3788	ab	0.017 (OR)	0.81 (large, OR)
Aspartate	218.576	69.3796		246.159	75.2098		170.552	18.2147		212.978	39.713
Betaine	195.229	47.4661		117.457	63.6603		118.02	32.8765		102.108	33.278
Choline	20.7476	2.29941		14.6471	5.69139		16.7412	7.8222		9.31503	8.83471
Creatine	57.2052	4.73645		63.6677	19.7857		63.4082	8.51639		34.4209	33.0963
Formate	842.272	116.021		859.637	85.7319		842.885	94.0331		1284.43	873.831
GTP	34.7427	6.47776		34.1386	25.3175		24.0663	1.6467		18.7365	20.1619
Glucose	567.027	304.233		725.091	513.819		392.268	114.918		553.033	773.12
Glutamate	410.418	74.7949	ab	388.398	43.4153	a	490.105	113.213	b	434.746	168.411	ab	0.042 (OR); 0.078 (OP)	0.72 (large, OR); 0.64 (large, OP)
Glutamine	191.693	8.8676		184.461	32.0901		215.928	17.0213		202.301	63.483		0.084 (OR)	0.63 (large, OR)
Glutathione	842.71	54.7569	ab	774.907	83.4941	a	960.135	213.155	b	707.828	498.31	ab	0.015 (OR); 0.092 (OP)	0.81 (large, OR); 0.61 (large, OP)
Glycerol	179.491	12.9316		197.124	38.1979		183.308	8.83025		199.131	22.2791
Glycine	140.552	44.8352		135.162	25.1844		134.541	24.2095		95.6135	94.5592
Guanidoacetate	72.195	31.965		87.3012	10.2313		101.971	21.7742		78.8881	49.8177		0.063 (OR)	0.67 (large, OR)
Isoleucine	5.29253	9.16693		14.776	12.0211		7.3128	6.35904		8.94907	8.60872
Lactate	761.808	818.918		1222.95	791.224		1052.16	1352.01		735.555	619.915
Leucine	16.4193	6.66856		23.4099	17.9837		15.7044	4.41881		11.841	13.5601
Lysine	180.665	15.8805		185.708	26.9601		199.966	35.9088		172.427	39.1023
Malonate	131.489	36.1606	a	107.668	7.97851	b	145.94	50.9862	a	126.746	74.2264	a	0.0060 (OR); 0.0020 (OP)	0.87 (large, OR); 0.92 (large, OP)
NAD	24.5609	25.6496		41.2447	23.3814		44.9896	6.53329		36.519	26.82
O-Phosphocholine	44.3915	11.7959		29.8569	8.83358		38.189	9.98863		32.2202	19.7174
O-Phosphoethanolamine	68.0883	12.8293		61.2533	13.3102		59.4981	6.83644		45.8412	30.3759
Propylene-glycol	66.0301	41.5944		310.58	399.548		229.057	72.3763		416.303	404.993
Pyruvate	44.3092	41.0236		67.3224	38.3124		56.1088	40.7908		26.9376	27.4278
Serine	75.025	31.5381		61.2103	15.0566		75.5752	25.9255		56.8737	40.3304
Taurine	297.622	127.794		387.577	143.294		371.339	79.567		302.651	123.706
Threonine	41.0282	9.91013		39.3634	8.29274		40.5417	16.4155		38.5727	25.8841
Trimethylamine-N-oxide	223.628	157.001		134.282	64.7332		121.603	36.2767		121.078	78.6625
UDP-glucose	37.8769	6.82941		57.2449	27.9442		43.8247	23.0601		31.1264	28.7306
Valine	37.9577	13.3725		55.714	32.6239		32.6273	1.08795		26.2363	32.0334
Abbr: GTP, guanosine-5'-triphosphate; NAD, nicotinamide adenine dinucleotide; UDP, uridine diphosphate

## Sheet: Supplementary Table 8
Supplementary Table 8. Concentrations of metabolites in infant plasma (μM). P-values included in the table were obtained before FDR correction to compare the two groups. Asterisk was added if FDR corrected p-value was smaller than 0.05. Concentrations are expressed as mean and standard deviation (SD). Effect size (coefficient of determination, R2) was calculated for metabolites with p<0.1. Letter…
	LC												OC												OR												OP												p-value
	PD30			PD90			PD110			PD180			PD30			PD90			PD110			PD180			PD30			PD90			PD110			PD180			PD30			PD90			PD110			PD180
	Mean	SD		Mean	SD		Mean	SD		Mean	SD		Mean	SD		Mean	SD		Mean	SD		Mean	SD		Mean	SD		Mean	SD		Mean	SD		Mean	SD		Mean	SD		Mean	SD		Mean	SD		Mean	SD
2-Hydroxybutyrate	20.8256	1.7825		21.4456	3.00637		12.1397	3.06393		21.4765	7.79246		19.1857	4.07599		18.9654	4.96398		11.4191	5.57606	a	30.8498	28.2008		22.9329	7.59717		23.7337	4.27528		20.4283	7.16698		41.8872	26.8428		20.9985	5.29388		22.258	3.08315		18.4876	4.88879		32.4899	17.0849
2-Hydroxyisovalerate	3.64233	0.747941		3.37138	0.603466		2.7763	0.566097		3.01182	1.00533		4.53896	0.808165		3.75853	1.26054		3.90253	1.46647		4.09234	1.79699		5.09188	1.01794		6.40248	2.08875		5.39608	2.08441		5.80752	2.3877		4.91689	2.65872		5.09319	2.54083		5.43017	4.00326		6.60369	6.8213
2-Oxoglutarate	39.5792	5.97134		27.8465	7.3481		26.277	6.47733		15.6262	2.9207		44.8719	10.2473		34.8686	8.52579		31.836	10.4891		19.8223	5.26246		50.6065	8.50587		34.9364	7.98744		28.8769	4.93136		15.7073	3.91564		47.6753	6.48951		39.2373	4.79141		31.0048	5.64635		17.9102	4.18031
2-Oxoisocaproate	5.9141	1.69936		5.99203	1.48449		3.89882	0.415523		8.26388	3.10828		7.0364	2.47115		6.19896	1.81954		4.00443	1.06947		8.648	2.49694		7.26052	2.59561		8.18694	1.31885		5.60942	1.33954		16.0033	7.69666		6.56203	1.55339		6.70194	1.56584		5.2367	2.52808		10.1347	5.01427		0.090 (OR)
3-Hydroxybutyrate	379.932	316.051		270.09	184.303		78.085	53.084		413.752	299.943		241.913	217.251		179.993	200.805		159.533	246.603		732.104	1023.35		359.276	312.286		317.026	229.224		306.787	336.946		913.048	793.537		474.751	598.556		515.952	524.321		228.2	243.294		764.06	650.936
3-Hydroxyisobutyrate	22.8828	4.62963		17.617	3.26615		13.1507	2.5328		24.4648	10.7667		21.2264	6.44706		17.7763	4.57461		12.0167	3.10389		21.4012	9.24746		22.4613	4.86645		20.5587	3.65779		16.603	3.9138		30.9265	12.2152		21.6278	5.17289		19.0377	3.31283		17.161	8.28327		28.1912	9.95615
3-Methylhistidine	47.5292	10.0439		35.2148	7.08171		33.6573	10.0469		29.267	7.87478		47.55	9.17256		32.5407	9.39321		31.3652	8.1496		26.5637	9.41676		49.4007	12.2975		40.4959	8.40692		38.6438	5.42191		31.5512	3.45415		49.8814	13.1304		37.6615	10.9331		31.7212	10.8359		26.6923	8.67205
Acetate	59.297	32.303		70.6933	18.3308		73.6293	30.5021		87.1116	39.0095		47.4225	10.3007		59.7003	21.9093		64.3071	31.9836		99.62	67.32		56.9943	23.7397		88.3803	32.3303		59.889	53.3874		103.575	28.1548		58.3567	21.5372		82.9124	29.1532		67.7193	25.2707		91.5331	43.7551
Acetoacetate	153.012	116.586		127.548	72.2638		45.1821	23.1743		247.618	150.984		118.304	99.3095		81.6901	75.0969		88.0659	127.507		316.164	356.025		152.157	136.097		172.218	136.695		138.149	130.958		503.198	414.978		155.732	133.705		251.616	256.497		116.913	101.19		459.637	380.98
Acetone	32.8874	18.8019		23.7691	12.4072		14.4802	2.99016		43.581	27.9206		33.2123	36.5664		23.1034	15.2986		19.781	16.1729		66.6805	94.5382		30.7503	13.4739		34.5238	21.3712		24.3594	11.5195		101.287	88.2597		45.8013	33.5261		42.9145	33.7332		28.0999	16.4024		73.0214	77.6807
Alanine	320.822	73.9687		328.512	41.7385		348.412	82.1521		215.464	24.0321		316.858	53.6678		383.499	42.4969		334.777	66.7872		213.839	79.9197		355.399	37.9319		374.325	91.5897		329.577	72.106		206.6	22.9888		299.679	74.2152		310.306	58.0974		289.147	57.3813		164.447	28.8606
Arginine	72.8851	30.6055		70.7259	16.1283		67.8544	22.5236		64.6833	15.9946		71.7475	28.7629		75.6756	16.2532		73.2835	13.9124		68.3674	22.0789		66.9591	11.8072		81.3776	8.19605		70.6906	11.5684		68.3657	24.8068		74.4804	18.1394		68.9056	21.4906		52.2992	10.2451		50.4385	15.9016
Asparagine	43.3723	14.0844		47.9832	13.0724		58.6304	13.6304		44.3232	15.1019		41.6173	11.9109		49.703	11.6306		47.6032	16.5431		41.5176	14.9449		48.8506	7.61398		51.0898	8.52379		42.7881	6.47973		47.3282	9.293		52.2768	8.62238		41.7135	9.39478		38.3278	8.36851		37.9513	7.84638
Betaine	66.483	26.8062		49.47	17.588		50.8392	17.2455		60.9695	32.5051		92.2921	60.3195		65.0041	27.6984		57.7377	21.3885		51.9833	16.9383		94.3537	29.4017		61.0286	19.8143		42.3131	18.9909		45.6873	14.0257		87.4333	42.9907		66.1767	19.3012		59.7831	15.5311		59.3036	17.093
Butyrate	5.1438	0.757626		5.04803	1.06188		4.4004	1.17127		7.21073	2.3424		5.73243	1.37596		4.69684	1.47466		4.07776	1.57238		6.95639	1.62501		5.99588	1.95599		6.23232	0.166697		5.39494	1.51184		11.5727	5.31642		5.53149	1.52447		6.68946	1.13329		4.56386	1.52032		8.44796	5.15475
Carnitine	32.2924	9.62522		31.6439	11.0218		26.4715	4.01776		23.1581	12.7028		32.2245	18.8089		29.3059	8.27005		19.6529	4.55914		22.9618	11.2282		25.2285	7.13265		26.3618	9.66887		28.1909	5.5832		18.223	9.38957		26.1361	7.11754		28.8978	9.36349		31.434	19.9052		20.7859	11.6848
Creatine	39.9811	13.1236		59.311	32.0773		43.7096	22.6514		55.7098	34.4998		32.813	14.3631		71.1616	36.9145		43.9827	14.1771		59.5977	28.7675		36.8542	31.5804		41.6177	21.0662		40.4219	23.1133		54.6611	23.2698		48.077	18.6936		56.813	16.5768		50.6646	27.2894		73.3956	39.7426
Creatinine	33.4652	4.86729		32.2238	3.78644		33.2096	5.62634		32.7762	2.40361		35.4317	7.26697		33.4049	5.79571		31.9477	4.39608		32.574	6.26296		33.038	4.18031		35.691	4.92427		37.7148	2.98183		35.8308	4.17349		34.3655	6.20471		33.1097	9.15798		32.3527	7.75549		31.671	6.73665
Formate	226.727	124.82		224.365	106.005		174.382	105.183		174.646	94.1433		193.735	37.9671		164.596	71.047		191.831	93.3969		156.906	73.4064		237.488	61.9425		241.815	102.174		93.9448	73.6022		239.989	70.8901		209.285	63.0639		215.643	92.0893		162.69	103.67		192.308	95.5975
Fumarate	8.93855	1.77071		6.96898	2.14386		4.0918	1.23681		2.43073	0.533305		8.60297	2.38201		8.99016	4.27792		5.48184	4.01063		3.1808	0.912902		11.9134	3.49216		8.7207	2.7524		6.2963	1.52926		3.57584	1.92868		9.56061	3.60325		9.36803	1.24045		5.8556	2.67851		3.20754	1.3673
Glucose	5988.25	515.876		7609.78	1791.67		5702.97	808.52		4357.2	373.556		5376.14	1087.38		8183.01	1803.3		5198.18	1074.58		4174.59	995.965		5753.38	342.746		7595.3	1578.31		5718.13	1309.16		3954.54	636.973		5411.78	1063.78		7211.61	994.988		5315.7	769.571		3701	300.78
Glutamate	49.9207	14.5548		56.8069	17.1207		53.3438	15.6122		49.2124	21.6092		60.6401	17.1973		64.9339	20.3321		49.7774	20.9082		40.3547	17.8719		60.6759	24.5977		67.7241	31.6682		39.7203	11.304		48.3786	12.7757		64.9432	31.503		72.0962	24.0284		52.3162	20.0169		44.8208	17.4407
Glutamine	493.029	57.6724		433.408	54.67		467.334	77.942		470.747	63.6218		488.406	43.1493		469.279	48.5208		445.709	48.1506		451.541	75.7056		587.411	69.0884		497.252	76.4452		510.885	80.4304		491.391	80.4848		505.141	88.2564		444.966	103.104		442.54	55.921		421.527	61.6802		0.080 (OR)
Glycerol	951.275	142.546		778.286	106.93		832.99	115.473		627.061	186.435		1074.04	229.02		816.063	251.277		794.026	253.251		634.001	158.942		972.536	86.5822		906.529	117.914		827.729	141.558		788.843	183.199		964.966	226.526		832.609	177.767		745.702	137.951		629.003	122.709
Glycine	355.01	42.1491		354.647	56.0236		374.19	65.3025		404.952	60.8798		335.372	27.4253		364.715	32.7854		349.718	53.931		384.08	78.6007		309.021	56.964		333.95	66.0355		347.944	74.9192		356.117	96.7172		348.757	68.1581		343.452	58.3437		335.253	48.9241		396.109	73.2921
Histidine	85.8174	15.1456		77.9565	16.0986		93.5955	21.6157		65.5103	20.3745		78.5609	15.915		75.9688	15.4206		75.1783	10.7579		56.401	12.4573		97.0055	11.8774		95.0214	17.011		89.1442	16.8252		70.9473	21.7676		73.9413	22.9711		70.7084	18.5229		69.7904	21.0631		66.5461	13.698		0.010 (OR)
Isoleucine	50.1439	20.765		54.7792	12.4416		44.9739	8.6917		77.7479	36.0519		55.6617	13.0328		58.9453	8.19243		50.8572	18.275		75.5155	28.2819		52.9567	14.6227		69.4477	14.558		56.6712	11.3264		123.705	46.5921		53.4847	14.6418		52.6429	8.51329		46.4485	11.1939		81.9452	35.4355
Lactate	6415.57	1226.95		7441.14	1668.31		7285.12	1962.94		1382.93	423.364		7080.36	2763.76		9547.48	4818.88		6535.62	2291.48		2203.42	1962.84		7423.16	2473.33		6549.18	2962.11		8089.41	1890.47		3752.15	2743.45		6468.49	1607.96		7243.09	2532.99		6506.74	2431.92		1815.87	1540.08
Leucine	57.4712	27.468		67.5057	15.9328		55.5298	14.9027		95.8933	41.3547		63.3021	15.7378		70.1933	7.98945		57.4721	22.0223		91.1531	32.5433		61.2967	19.6962		83.2552	21.1612		70.973	15.4852		146.629	56.9371		59.0014	17.2574		63.5998	14.2454		55.7013	16.2891		100.48	38.6866
Lysine	102.918	33.5533		104.334	20.7551		103.419	24.6275		115.322	32.9794		100.535	26.1969		114.433	25.4783		101.5	24.6195		123.519	47.2629		98.7752	56.0307		146.205	35.1904		132.295	35.328		140.249	35.3136		102.144	46.8204		105.39	34.3211		97.3812	30.3832		110.984	35.1836
Methionine	38.8276	16.711		20.9255	4.37145		19.4278	3.5569		20.9516	8.9096		40.2261	17.6033		23.7042	7.66755		22.7602	7.52505		20.532	6.46407		37.5599	11.1281		28.0483	7.101		20.8119	6.11986		18.7595	3.82651		33.5052	13.7737		21.9003	7.55465		20.0024	10.5093		19.7364	5.37438
Myo-inositol	103.533	10.5871		85.044	10.9137		67.882	11.9135		42.0378	7.90082		101.784	14.9514		85.3616	17.7444		62.3002	20.8706		46.8148	9.56325		132.907	23.7236		99.0597	26.5725		80.0373	10.8555		41.9051	13.2046		104.037	20.481		88.1429	22.0513		61.2885	6.84511		41.2713	6.93876
Phenylalanine	45.6161	13.2425		41.6352	7.39528		45.9466	6.75992		42.1737	13.2964		46.8406	4.41871		43.9418	3.67062		51.7978	15.0907		40.6988	6.38353		46.6975	9.75356		50.4752	13.9975		52.843	9.49141		46.3762	10.252		47.5986	13.1029		45.3248	15.0631		50.91	12.9817		41.8984	8.57614
Proline	251.265	49.1951		215.057	50.1203		210.341	66.3596		200.723	48.0537		248.229	24.3555		239.474	28.0723		201.917	51.4771		185.102	60.8183		279.862	22.3041		261.983	38.6618		232.945	16.5854		182.443	54.4891		282.677	63.2146		251.457	100.97		225.336	106.128		197.563	106.553
Pyruvate	278.465	47.7614		281.605	49.0672		258.096	24.8041		70.8321	23.2746		299.316	101.399		296.549	80.9895		276.345	98.2998		127.388	120.894		297.711	62.612		301.705	57.3831		293.787	77.4085		214.589	192.531		279.46	67.9591		295.315	62.4929		273.537	118.801		82.8993	69.6747
Serine	111.115	18.6105		123.675	17.8534		125.703	19.4174		131.662	18.6454		112.657	20.5552		131.245	27.1966		123.668	27.7758		118.334	29.5626		120.612	14.5392		137.581	15.5178		129.28	16.054		123.776	36.9823		101.445	26.0536		107.59	22.9588		102.582	21.6786		108.789	18.8855
Succinate	22.6698	6.35255		23.5992	9.6614		16.5892	4.55559		6.56568	1.91896		22.1668	7.71726		34.0938	27.3301		13.4508	4.66313		7.56374	2.2387		28.6552	9.84545		27.6793	19.5091		21.5121	8.81659		10.5192	5.42527		26.2666	8.69881		25.36	13.118		15.5069	7.6151		11.4158	11.9273
Taurine	96.1337	33.5533		86.077	15.753		69.1141	10.9672		50.7751	26.5066		98.0174	46.9073		114.265	48.4377		80.5232	17.9305		58.5887	27.792		75.5248	17.0121		66.8263	26.8277		48.052	20.2536		50.6714	23.3063		123.801	24.8739		87.9917	29.8921		70.0584	31.2704		60.2788	8.59206
Threonine	105.782	40.9794		78.5709	23.2726		78.2008	16.9293		77.223	14.2329		87.1441	15.0987		78.2284	18.0034		72.3637	15.4075		72.797	15.3816		100.577	26.1488		98.8762	25.4868		90.4645	19.1472		66.3821	19.0203		94.01	30.3698		71.0207	14.127		80.7448	20.1168		64.9941	14.1208
trans-4-Hydroxy-L-proline	73.5383	13.6963		45.1239	8.09762		47.6939	16.9873		37.433	6.52762	a	61.6949	17.1532		44.794	5.92666		42.4992	6.16025		30.3859	6.90631	b	68.5449	13.2555		51.8177	10.4843		43.986	8.69035		20.6508	5.20422	c	66.0143	11.6997		48.5533	8.61229		38.2676	11.8905		32.3572	9.78243		0.040 (OR)
Tryptophan	6.12105	3.49238		4.4765	0.432073		5.86293	1.34377		5.25235	2.08916		5.74486	1.90843		6.2147	2.44757		7.37891	2.39798		6.54077	2.35557		6.76054	2.27292		6.76004	1.99235		4.86328	1.54567		6.41358	2.08566		5.78651	2.68317		4.7731	1.86446		5.46783	2.283		6.33961	2.23858
Tyrosine	98.314	30.5444		70.3261	12.3743		56.487	14.1233		57.1708	11.1716		94.121	22.9522		83.8814	19.506		64.951	13.15		58.6083	10.8089		93.3986	23.566		87.6328	12.3512		68.4687	14.3014		66.4611	21.6116		88.5021	21.8674		70.1266	16.3925		61.0077	15.2999		58.8615	14.0874
Urea	1639.6	353.963		1870.21	448.627		1865.14	558.16		2870.97	954.722		1606.92	548.908		1724.75	458.726		1644.98	409.616		2289.86	520.116		1242.58	218.67		1555.73	222.464		1903.27	475.149		2910.53	837.185		1576.34	273.586		1856.51	314.238		1957.88	784.784		3116.16	642.693
Uridine	3.96243	1.12344		4.99938	1.47371		4.9021	2.77876		6.85332	1.40512		4.2976	2.64158		5.61217	2.29481		4.98347	2.96109		7.18189	1.53216		5.80702	3.11397		5.17252	2.31387		6.48054	1.03766		8.57448	5.21599		4.86787	2.06521		4.64366	2.64995		6.17161	1.21952		8.57001	1.63314
Valine	118.896	42.4627		135.883	29.3718		124.754	28.2066		187.068	70.8967		130.151	26.1372		145.146	20.1427		127.777	26.3512		186.413	56.865		121.428	33.466		162.295	24.5921		152.527	21.1407		261.816	92.3283		120.898	31.0522		130.963	24.4266		130.966	43.8619		200.758	63.7873
[truncated: 1 more columns]

## Sheet: Supplementary Table 9
Supplementary Table 9. Concentrations of metabolites in infant urine (μM). P-values included in the table were obtained before FDR correction to compare the two groups. Asterisk was added if FDR corrected p-value was smaller than 0.05. Concentrations are expressed as mean and standard deviation (SD). Effect size (eta squared) was calculated for metabolites with p<0.1. Letters represent the statis…
	LC			OC			OR			OP			p-value	Effect size
	Mean	SD		Mean	SD		Mean	SD		Mean	SD
2-Hydroxybutyrate	4.57778	2.8754		23.9048	33.5345		16.5778	20.7853		17.8	9.62424		0.086 (OP)	0.30 (large, OP)
2-Hydroxyisobutyrate	14.1333	8.09565	a	25.5873	18.8374	ab	56.5778	88.1324	ab	49.9556	28.8985	b	0.06 (OP)	0.34 (large, OP)
2-Hydroxyisovalerate	1.66667	1.33565	a	2.95238	1.96141	a	5.57778	7.25905	ab	11.5333	12.1811	b	0.0082 (OP)	0.50 (large, OP)
2-Oxoglutarate	27.3111	15.3578		67.2381	101.173		114.422	107.243		261.867	392.106		0.078 (OP)	0.31 (large, OP)
2-Oxoisocaproate	12.6667	7.35393		12.0794	7.51972		30.4889	27.3774		27.4667	9.97633		0.072 (OP)	0.31 (large, OP)
3-Hydroxy-3-methylglutarate	13.5556	8.73442	a	17.7778	10.6505	a	39.3556	42.5723	ab	44.1111	18.7309	b	0.025 (OP)	0.41 (large, OP)
3-Hydroxybutyrate	73.7778	124.921		2044.95	5248.88		1687.53	2431.2		3578.76	6417.15
3-Hydroxyisobutyrate	25.8222	18.4629		69.3175	95.911		113.267	132.315		186.756	222.76
3-Hydroxyisovalerate	18	21.0899		26.6032	29.6789		54.1111	76.0764		110.978	117.24
3-Indoxylsulfate	68.9333	26.3894	a	95.4286	48.0631	a	135.956	63.7303	ab	263.089	75.8911	b	0.029* (OP)	0.67 (large, OP)
4-Hydroxyphenylacetate	56.2889	57.319		72.3016	77.3083		79.3111	81.6896		144.644	125.952
4-Hydroxyphenyllactate	10.7778	5.5805	a	17.8095	16.7193	ab	23.4889	12.7965	ab	34.5111	13.0655	b	0.014 (OP)	0.46 (large, OP)
Acetamide	12.7111	4.73273	a	21.8095	20.726	ab	32.0222	38.1296	ab	37.5556	12.8469	b	0.036 (OP)	0.38 (large, OP)
Acetate	53.4	60.1136		130.127	181.503		11.6444	7.34738		27.1333	13.6783
Acetoacetate	2042.51	3656.6		1237.76	2261.49		1265.29	2807.72		1860.49	3227.69
Acetone	43.4889	44.4947		81.8571	149.739		198.911	286.06		190.133	196.576
Alanine	11.0889	4.11141		21.9683	27.2958		20.5111	13.6523		22.6444	7.32424
Allantoin	809.022	240.623	a	1437.29	1145.26	ab	2004.24	2179.6	ab	2556.18	1208.62	b	0.04 (OP)	0.37 (large, OP)
Arginine	30.9333	11.4901	a	52.873	46.9187	ab	54.2222	40.7101	ab	94.8	34.0036	b	0.023 (OP)	0.42 (large, OP)
Asparagine	13.8444	6.14114		22.9206	24.8509		19.8889	12.9534		26.2667	20.4709
Betaine	16.8444	11.3773		57.1587	82.3727		26.3333	15.5413		40.2444	42.2654
Butyrate	18.4222	19.9937		23.5238	22.6254		37.2667	37.2132		59.8667	42.2776
Carnitine	24.0889	32.1267		11.3175	17.3577		7.24444	5.13785		13.4	3.57512
Citrate	20.3778	19.9225		29.7778	24.9765		22.3556	20.6911		90.4222	109.526		0.092 (OP)	0.29 (large, OP)
Creatine	306.756	524.741		424.016	549.387		104.822	135.025		1200.56	2194.39
Creatinine	1568.76	565.268	a	3198.67	3770.53	ab	3407.31	2850.03	ab	4671.98	2221.03	b	0.046 (OP)	0.35 (large, OP)
Dimethyl-sulfone	43.4222	31.2905		42.4444	33.6924		29.6	16.4117		99.3333	62.1206
Dimethylamine	95.4667	48.9338		166.667	178.392		227.6	262.57		288.2	148.963		0.058 (OP)	0.33 (large, OP)
Formate	125.022	100.064		241.127	332.555		100.556	77.6961		248.711	127.985
Fucose	12.2222	3.40479	a	26.2222	20.8542	ab	37.6	18.5591	b	44.7111	24.8818	b	0.034 (OR); 0.027 (OP)	0.38 (large, OR); 0.40 (large, OP)
Fumarate	3.15556	3.54565		5.71429	7.65024		26.7111	49.0629		39.0667	64.9993
Galactonate	226.533	76.3831		497.063	573.371		266.489	141.823		652.511	345.146
Galactose	137.022	210.093		199.508	280.86		80.9778	83.2084		156.689	124.951
Glucose	44.7333	28.6669		70.2857	74.0674		70.5556	35.2808		89.8222	31.082
Glucuronate	212.156	41.2341		303.524	273.929		340.911	262.656		445.8	45.6251		0.065 (OP)	0.32 (large, OP)
Glutamate	58.9556	35.5782	a	79.8095	52.2349	ab	102.778	99.7487	ab	184.933	97.4156	b	0.024 (OP)	0.41 (large, OP)
Glutamine	42.2	27.4394		123.746	171.384		114.556	104.8		165.022	79.3485		0.065 (OP)	0.32 (large, OP)
Glycerol	420.622	29.4667		461.349	53.444		501.533	126.68		480.667	207.46
Glycine	26.9556	7.83258		72.6984	101.442		49.4	33.2082		88.4222	42.605
Glycolate	167.044	80.9528	a	442.81	522.884	ab	192.089	155.853	ab	652.467	430.515	b	0.06 (OP)	0.33 (large, OP)
Guanidoacetate	20.8222	8.75299		37.6667	41.0386		31.4	25.4489		99.4222	79.2409
Hippurate	569.933	365.39		1111.49	1221.96		768.311	585.149		1059.78	440.012
Homovanillate	12.1333	5.26777	a	26.3175	29.3261	ab	22.0444	15.4388	ab	37.2444	18.2695	b	0.05 (OP)	0.35 (large, OP)
Hypoxanthine	119.711	52.3512	a	201.048	174.771	ab	281	256.184	ab	387.533	121.744	b	0.043 (OP)	0.36 (large, OP)
Inosine	10.7111	3.24475	a	13.2381	5.59594	a	29.8	24.9396	ab	30.4222	11.2912	b	0.0022 (OP)	0.58 (large, OP)
Isoleucine	4.46667	2.4588		6.92063	8.21063		8.73333	9.1306		10.4222	6.81293
Isopropanol	2.44444	1.97672		5.98413	6.74321		9.22222	12.0736		13.8444	10.3198		0.070 (OP)	0.32 (large, OP)
Lactate	108.467	148.447		218.206	465.313		975.533	2086.93		1027.56	2177.04
Leucine	3.48889	1.97297		5.22222	5.90668		7.4	9.34014		9.84444	6.91599		0.080 (OP)	0.30 (large, OP)
Lysine	34.8222	31.6657		37.1746	35.5027		62.5111	75.3518		390.467	808.685
Myo-inositol	28.7778	14.3012		39.254	18.2448		67.0667	81.2891		67.8444	43.1346
N,N-Dimethylglycine	7.04444	4.55325		26.9048	40.6894		10.0889	7.78944		21.7111	27.485
N-Carbamoyl-beta-alanine	53.7556	40.4713		74.4444	64.1174		134.289	184.511		126.289	66.9415
N-Methyl-2-pyridone-5-carboxamide	18.5778	13.5395	a	23.619	16.67	a	55.4	89.1408	ab	74	39.932	b	0.01 (OP)	0.48 (large, OP)
O-Acetylcarnitine	58.2889	82.9644		80.3651	109.522		4.44444	3.83293		102.578	200.784
Pantothenate	26	10.4539	a	45.9524	35.2962	ab	76.9333	84.9106	ab	72.6222	31.6967	b	0.052 (OP)	0.35 (large, OP)
Phenylacetate	34.8444	27.2445		32.4444	21.8458		37.9778	26.9489		40.8	10.9967
Phenylacetyl L-Glutamine	1261.09	658.506		1214.25	1177.83		1100.71	767.749		1538.96	718.386
Proline	33.0889	11.2528		71.7302	74.8566		62.2889	94.4457		85.1111	21.7757		0.084 (OP)	0.30 (large, OP)
Propylene-glycol	5.46667	3.35769		14.381	18.4438		15.1111	14.8241		17.3111	20.1124
Pyruvate	141.422	285.073		17.8413	14.7616		43.5111	49.0893		24.3333	21.0059
Quinolinate	33.5111	15.0225	a	49.0635	29.2121	a	97.8	116.974	ab	159.911	88.428	b	0.0074 (OP)	0.50 (large, OP)
Succinate	4.35556	1.98046	a	21.873	37.753	ab	13.3556	10.6143	ab	46.1556	33.213	a	0.035 (OP)	0.38 (large, OP)
Taurine	789.244	285.334		1054.43	779.552		1566.87	2382.31		1391.6	1171.56
Threonine	22.8222	15.0079		47.3333	60.0083		64.5111	102.013		73.6444	42.2388		0.083 (OP)	0.30 (large, OP)
Tiglylglycine	20.1778	8.26662		26.6349	21.857		63.7778	59.8393		64.4444	28.9189		0.071 (OP)	0.32 (large, OP)
Trimethylamine	1.82222	1.70981	a	3.33333	2.45452	ab	2.6	1.85526	ab	8.08889	4.12116	b	0.012 (OP)	0.47 (large, OP)
Trimethylamine-N-oxide	91.7778	47.549	a	115.952	106.168	a	201.222	246.427	ab	352.311	201.669	b	0.0099 (OP)	0.48 (large, OP)
Tyrosine	14.8222	7.24978		19.5079	13.8323		17.8444	9.88346		44.2667	24.4879		0.054 (OP)	0.34 (large, OP)
Urea	62351	34139.9		68608.6	45392.6		78756.8	51025.6		115024	28266.3
Valine	4.84444	3.74874		7.92063	7.23722		12.0222	12.9994		15.6	8.36461		0.060 (OP)	0.33 (large, OP)
Abbr: 2PY, N-Methyl-2-pyridone-5-carboxamide

## Sheet: Supplementary Table 10
Supplementary Table 10. Concentrations of metabolites in infant amygdala (nmol/g). P-values included in the table were obtained before FDR correction to compare the two groups. Asterisk was added if FDR corrected p-value was smaller than 0.05. Concentrations are expressed as mean and standard deviation (SD). Effect size (eta squared) was calculated for metabolites with p<0.1. Letters represent th…
	LC			OC			OR			OP			p-value	Effect size
	Mean	SD		Mean	SD		Mean	SD		Mean	SD
2-Oxoglutarate	101.526	19.5368		94.5307	19.9593		81.6222	24.8942		82.1501	22.1342
3-Hydroxybutyrate	53.3887	10.3207		66.5813	57.5442		65.6503	32.8008		68.0576	35.2052
4-Aminobutyrate	2851.03	272.687		2645.87	232.087		2352.17	456.183		2441.99	425.777		0.065 (OR); 0.092 (OP)	0.31 (large, OR); 0.24 (large, OP)
Acetate	743.859	296.75		670.867	307.227		498.099	256.205		593.13	300.733
AMP	1467.43	227.979		1609.16	164.336		1419.72	290.58		1496.31	112.064
Adenosine	236.303	82.4414		214.84	55.7823		240.413	55.4619		207.211	58.7899
Alanine	974.038	82.7373		936.505	206.462		905.731	191.59		958.342	88.7858
Arginine	273.732	117		295.852	80.5044		312.101	179.471		299.308	97.8542
Ascorbate	643.064	348.144		783.933	457.642		684.677	422.213		938.013	350.52
Asparagine	237.427	37.9459		249.583	39.4435		216.282	40.9537		262.042	78.4702
Aspartate	2547.45	217.321	a	2476.84	238.345	ab	2175.49	228.233	b	2411.41	384.468	ab	0.037 (OR)	0.36 (large, OR)
Choline	485.688	41.8259		418.899	88.5168		400.938	121.476		397.65	97.9449
Citrate	371.987	84.4841		365.009	152.639		312.865	115.933		332.745	142.64
Creatine	12805.6	690.335		12627.8	1131		11196	1488.17		12322.5	813.077		0.063 (OR)	0.31 (large, OR)
Creatinine	81.3682	10.1514		78.4403	8.19421		69.9715	12.0812		74.983	14.1773
Ethanolamine	661.505	178.896		577.848	236.514		540.338	221.089		542.198	160.57
GTP	137.333	30.8229		132.131	16.4243		123.751	22.1902		126.031	23.7511
Glutamate	17220.7	1685.34		16273.6	1020.1		15694.2	2246.29		16167.7	1335.05
Glutamine	6818.88	728.721		6413.76	467.639		6448.93	1015.53		6516.59	671.313
Glutathione	1269.94	199.18		1405.71	277.319		1324.96	177.627		1398.83	237.814
Glycine	1280.09	45.8945		1232.95	154.22		1166.86	328.945		1229.72	167.333
Guanosine	64.5148	11.4506		59.6556	9.19583		63.7267	18.3236		62.7085	19.3678
Hypoxanthine	214.144	34.3979		200.933	23.8882		200.62	62.9581		213.388	33.0951
Inosine	426.4	161.944		310.015	51.4085		298.294	178.145		394.607	98.5836
Isoleucine	69.1078	10.2021		62.0973	8.19241		74.0125	16.1389		69.1247	10.0417
Lactate	16919.7	1572.66	a	15909.3	1557.75	ab	14049.4	1883.84	b	16210.7	1462.86	ab	0.039 (OR)	0.35 (large, OR)
Leucine	111.543	8.67544		102.48	13.3008		113.644	22.0352		108.951	8.37893
Lysine	181.966	11.1073		155.915	35.0356		139.922	50.6342		166.204	38.3319
Methionine	56.4696	9.01449		52.5883	10.5181		47.2345	14.353		64.2198	11.2212
Myo-inositol	14160.6	896.129	a	14513.9	1405.78	a	12282.5	1985.72	b	14057.1	1156.57	ab	0.050 (OR)	0.33 (large, OR)
N-Acetylaspartate	9729.01	808.431		9326.92	498.193		8743.09	1432.38		8978.74	683.155
NAD+	326.715	64.4578		330.072	42.6809		336.772	41.438		313.904	39.19
Niacinamide	62.2769	23.1455		63.2223	22.3391		35.1814	12.9183		57.4641	12.5393		0.052 (OR)	0.33 (large, OR)
O-Phosphocholine	477.716	31.7094	a	423.947	77.5571	ab	366.652	83.0724	b	419.779	91.178	ab	0.045 (OR)	0.34 (large, OR)
O-Phosphoethanolamine	3570.57	380.377		3338.18	230.887		3126.18	531.026		3437.56	278.922
Pantothenate	43.5978	9.94816		39.5689	8.54778		39.0329	11.6868		40.2399	18.7142
Phenylalanine	56.2202	10.466		56.5294	6.01207		47.7085	15.4292		56.5377	11.8059
Proline	400.851	73.1512		455.865	165.428		393.45	85.932		489.375	166.123
Propylene-glycol	39.1792	10.8803		36.9425	11.4565		2607.56	5746.04		36.0143	13.1186
Serine	1283.41	176.344		1362.15	228.925		1216.71	205.816		1308.22	189.163
sn-Glycero-3-phosphocholine	1501.6	155.762		1524.09	172.287		1433.74	370.88		1413.65	140.408
Succinate	332.4	35.1213		328.6	38.9109		295.812	64.5194		317.614	24.8765
Taurine	4256.61	407.766		4165.85	460.708		3653.99	531.07		4068.46	536.119		0.094 (OR)	0.27 (large, OR)
Threonine	222.829	63.9626		228.742	43.6402		203.17	50.5527		223.494	68.4484
Tyrosine	82.3929	21.9246		77.2714	17.6167		67.9949	21.2402		70.7676	16.9566
UDP-glucose	106.082	21.0238		121.205	13.884		115.583	22.7747		117.154	23.3591
UMP	122.486	15.6724	ab	146.514	21.3874	a	115.955	20.005	b	127.779	28.2749	ab	0.034 (OR)	0.36 (large, OR)
Uridine	158.121	21.3836		135.678	24.8951		129.596	29.5733		140.952	32.0303
Valine	142.029	6.10163		136.133	17.0484		135.918	28.4788		146.984	17.1892
Abbr: AMP, adenosine 5'-monophosphate; GTP, guanosine-5'-triphosphate; NAD, nicotinamide adenine dinucleotide; UDP, uridine diphosphate; UMP, uridine monophosphate

[truncated: 3 more sheets: Supplementary Table 11, Supplementary Table 12, Supplementary Table 13]
